# Supplementary material for: Dual-Task vs. Single-Task Gait Training to Improve Spatiotemporal Gait Parameters in People with Parkinson’s Disease: A Systematic Review and Meta-Analysis
Source: Brain Sci. 2024 May 20;14(5):517. doi: 10.3390/brainsci14050517 (PMC11119953; doi:10.3390/brainsci14050517)
Supplement: Supplementary file 1 [file brainsci-14-00517-s001.zip]

Archive with 1 entries (1 files):
- brainsci-2985548-supplementary.pdf
